# Supplementary material for: Design of large-span stick-slip freely switchable hydrogels via dynamic multiscale contact synergy
Source: Nat Commun. 2022 Nov 15;13:6964. doi: 10.1038/s41467-022-34816-2 (PMC9666504; doi:10.1038/s41467-022-34816-2)
Supplement: Supplementary file 9 — Source Data [file 41467_2022_34816_MOESM9_ESM.xlsx]

## Sheet: Fig.1d
	no DMA	0.093wt% DMA	0.186 wt% DMA
	Adhesion strength(kPa)	Adhesion strength(kPa)	Adhesion strength(kPa)
	13.082	16.3206	19.6306
	12.4709	15.7809	21.2781
	11.696	17.3314	20.3355
	15.6108	19.7228	21.4283
		21.2439	18.7755
		17.1184	20.4031
		15.8421	21.8932
Mean	13.2149	17.6229	20.5349
SD	1.69497	2.08649	1.09285

## Sheet: Fig.1e
	Modulus corresponding to different crosslinker concentrations					Adhesion strength corresponding to different modulus
	0.0133wt% Bis	0.02wt% Bis	0.0266wt% Bis			37 kPa	40 kPa	53 kPa
	Elastic modulus(kPa)	Elastic modulus(kPa)	Elastic modulus(kPa)			Adhesion strength(kPa)	Adhesion strength(kPa)	Adhesion strength(kPa)
	38.09	43.68	54.47			19.6306	17.4689	8.71976
	34.2	37.73	53.61			21.2781	17.1383	7.991
	37.24	38.91	53.12			20.3355	17.279	8.09908
	34.57	38.63	52.47			21.4283	19.455	8.05457
	38.12	41.22	53.94			18.7755	17.5404	8.11577
	38.9		50.2			20.4031	17.5842	9.5733
						21.8932
Mean	36.8533	40.034	52.9683
SD	1.98625	2.41055	1.5196		Mean	20.5349	17.7443	8.42558
					SD	1.09285	0.85476	0.62176
						--
						--
						--
						--
						--	--
						--	--
						--	--
						--	--

## Sheet: Fig.1f
	10℃	40℃		10℃	40℃		10℃	40℃		10℃	40℃
	without NIPAAm	without NIPAAm	--	5.33 wt% NIPAAm	5.33 wt% NIPAAm	--	10.66 wt% NIPAAm	10.66 wt% NIPAAm	--	16.00 wt% NIPAAm	16.00 wt% NIPAAm
	Adhesion strength(kPa)	Adhesion strength(kPa)		Adhesion strength(kPa)	Adhesion strength(kPa)		Adhesion strength(kPa)	Adhesion strength(kPa)		Adhesion strength(kPa)	Adhesion strength(kPa)
	9.39449	8.12213	--	11.0579	2.76009	--	16.3762	2.67665	--	19.6306	1.56323
	9.79821	8.44002	--	10.3498	3.11057	--	17.2281	2.43028	--	21.2781	1.53383
	10.5214	8.27154	--	10.8568	3.10103	--	20.9681	2.15292	--	20.3355	1.59661
	11.4179	10.0772	--	12.5861	2.73466	--	21.503	2.02179	--	21.4283	1.17461
	9.52005	8.73725	--	11.0443	2.73705	--	18.2366	1.84536	--	18.7755	1.15871
	11.5681	11.1111	--	10.6955	2.71161	--	17.9211	2.03768	--	20.4031	2.12193
	9.4533	--	--	10.7686	2.71956	--	18.7802		--	21.8932	1.79291
	10.1773	--	--	9.73701	--	--	20.6089		--	--	--
	--	--	--	--	--	--	18.2525		--	--	--
	--	--	--	--	--	--	18.5911		--	--	--
	--	--	--	--	--	--	16.6035		--	--	--
	--	--	--	--	--	--	19.1323		--	--	--
	--	--	--	--	--	--	18.4147		--	--	--
Mean	10.2313	9.12653		10.887	2.83922		18.6628	2.19411		20.5349	1.56312
SD	0.86858	1.20041		0.81097	0.18276		1.57842	0.30532		1.09285	0.33703

## Sheet: Fig.1i
	Stretch, λ	Stress (kPa)
	1.00005	-0.03576
	1.00031	-0.12318
	1.0009	-0.14305
	1.0018	0
	1.00265	0.30597
	1.00357	0.64373
	1.00445	0.77486
	1.00536	0.63578
	1.00627	0.39339
	1.00714	0.24239
	1.00806	0.2265
	1.00891	0.27418
	1.00981	0.30597
	1.01071	0.29802
	1.0116	0.24637
	1.01251	0.23444
	1.01339	0.30994
	1.01432	0.43313
	1.01517	0.52055
	1.01609	0.56028
	1.01694	0.60399
	1.01783	0.67949
	1.01873	0.74307
	1.01958	0.77486
	1.02052	0.77486
	1.02135	0.77486
	1.02225	0.78281
	1.02312	0.79473
	1.02399	0.82254
	1.02489	0.85831
	1.02572	0.90599
	1.02663	0.95367
	1.02749	1.00136
	1.02836	1.06891
	1.02928	1.15236
	1.03012	1.18017
	1.03104	1.13249
	1.03189	1.10865
	1.03279	1.14838
	1.03366	1.23183
	1.03451	1.31925
	1.03542	1.39077
	1.03624	1.40667
	1.03716	1.38283
	1.03801	1.39475
	1.03889	1.45435
	1.03981	1.51793
	1.04065	1.55369
	1.04158	1.56164
	1.04242	1.57356
	1.04331	1.63317
	1.04418	1.72059
	1.04505	1.80403
	1.04595	1.84377
	1.04677	1.8239
	1.0477	1.78417
	1.04854	1.78019
	1.04942	1.83582
	1.05035	1.90735
	1.05118	1.95106
	1.0521	1.9749
	1.05294	2.01464
	1.05384	2.05835
	1.05471	2.10603
	1.05559	2.13782
	1.05649	2.17358
	1.05731	2.22524
	1.05821	2.2769
	1.05907	2.34048
	1.05996	2.37227
	1.06087	2.38021
	1.06172	2.412
	1.06263	2.47955
	1.06349	2.51929
	1.06437	2.51134
	1.06524	2.50737
	1.06612	2.54313
	1.06702	2.59082
	1.06785	2.60671
	1.06877	2.60671
	1.06962	2.64645
	1.07049	2.74976
	1.07139	2.865
	1.07223	2.92063
	1.07315	2.90871
	1.07401	2.865
	1.07491	2.83718
	1.07578	2.865
	1.07666	2.95242
	1.07755	3.06368
	1.07838	3.13123
	1.07929	3.13123
	1.08014	3.10739
	1.08102	3.10739
	1.08193	3.1511
	1.08277	3.18289
	1.0837	3.18289
	1.08454	3.19084
	1.08544	3.24249
	1.08631	3.34183
	1.08718	3.4372
	1.08809	3.50873
	1.0889	3.55244
	1.08982	3.56436
	1.09068	3.55244
	1.09156	3.54052
	1.09246	3.54052
	1.09331	3.56436
	1.09422	3.61204
	1.09506	3.64383
	1.09596	3.61602
	1.09685	3.57231
	1.09772	3.57231
	1.09862	3.65575
	1.09943	3.77496
	1.10035	3.86635
	1.1012	3.88622
	1.10209	3.8743
	1.10299	3.8902
	1.10384	3.9498
	1.10477	4.00543
	1.10561	4.03722
	1.1065	4.04517
	1.10736	4.05709
	1.10824	4.09683
	1.10914	4.14054
	1.10997	4.18425
	1.11088	4.22398
	1.11174	4.22398
	1.11261	4.22398
	1.11353	4.26769
	1.11438	4.35114
	1.1153	4.41472
	1.11613	4.42664
	1.11704	4.39485
	1.1179	4.35114
	1.11878	4.33127
	1.11968	4.37101
	1.1205	4.43459
	1.12141	4.4783
	1.12227	4.51008
	1.12316	4.5538
	1.12407	4.63327
	1.12491	4.70877
	1.12582	4.75248
	1.12667	4.78029
	1.12757	4.79619
	1.12844	4.82798
	1.12931	4.84387
	1.13021	4.86771
	1.13102	4.89553
	1.13194	4.88758
	1.1328	4.85579
	1.13369	4.86374
	1.13458	4.92732
	1.13543	5.01473
	1.13635	5.07831
	1.1372	5.10613
	1.1381	5.12202
	1.13897	5.16176
	1.13984	5.1856
	1.14075	5.2174
	1.14157	5.25316
	1.14247	5.277
	1.14333	5.26508
	1.14421	5.23329
	1.14512	5.21342
	1.14596	5.22534
	1.14689	5.277
	1.14774	5.32865
	1.14862	5.36442
	1.14951	5.39223
	1.15038	5.44389
	1.15127	5.52733
	1.15209	5.61476
	1.15301	5.65847
	1.15386	5.63462
	1.15475	5.57502
	1.15565	5.54323
	1.1565	5.55913
	1.15742	5.62668
	1.15827	5.71807
	1.15916	5.77371
	1.16004	5.80152
	1.16091	5.81742
	1.16182	5.82536
	1.16263	5.80152
	1.16355	5.74191
	1.16441	5.73794
	1.16528	5.79357
	1.16618	5.8651
	1.16703	5.88497
	1.16795	5.86907
	1.1688	5.88497
	1.1697	5.96047
	1.17058	6.06378
	1.17145	6.13133
	1.17233	6.15915
	1.17315	6.13928
	1.17408	6.12736
	1.17493	6.1512
	1.17582	6.23862
	1.17672	6.33796
	1.17756	6.38167
	1.17848	6.3618
	1.17932	6.31809
	1.18021	6.28631
	1.1811	6.27836
	1.18197	6.29823
	1.18286	6.33796
	1.1837	6.38564
	1.18461	6.42538
	1.18549	6.46909
	1.18635	6.54857
	1.18724	6.62803
	1.18809	6.63598
	1.18901	6.59228
	1.18985	6.56446
	1.19076	6.55254
	1.19163	6.55254
	1.1925	6.58433
	1.1934	6.6479
	1.19423	6.71149
	1.19515	6.77506
	1.19599	6.84658
	1.19687	6.8903
	1.19778	6.87838
	1.19862	6.85851
	1.19955	6.87838
	1.20039	6.93798
	1.20128	7.01348
	1.20215	7.06911
	1.20302	7.09692
	1.20394	7.06911
	1.20476	7.0254
	1.20567	7.04527
	1.20653	7.12871
	1.2074	7.20422
	1.20831	7.21216
	1.20914	7.16051
	1.21009	7.12077
	1.21093	7.16051
	1.21184	7.25984
	1.21269	7.35919
	1.21355	7.38303
	1.21446	7.33932
	1.21528	7.31151
	1.2162	7.33137
	1.21706	7.39097
	1.21794	7.42277
	1.21885	7.43866
	1.21969	7.47839
	1.22061	7.53005
	1.22147	7.56979
	1.22236	7.55389
	1.22322	7.54197
	1.22409	7.58171
	1.22499	7.63734
	1.22582	7.64926
	1.22674	7.61748
	1.22759	7.60555
	1.22848	7.65721
	1.22938	7.72873
	1.23023	7.7645
	1.23115	7.78039
	1.23198	7.79231
	1.23289	7.80423
	1.23376	7.81218
	1.23463	7.81616
	1.23553	7.82808
	1.23635	7.84397
	1.23726	7.84795
	1.23811	7.87974
	1.23899	7.94331
	1.23992	7.98305
	1.24076	7.9751
	1.24168	7.95921
	1.24252	7.99497
	1.24341	8.08637
	1.24428	8.14994
	1.24516	8.1102
	1.24608	8.0347
	1.24689	8.02676
	1.24781	8.11815
	1.24866	8.22544
	1.24953	8.2771
	1.25043	8.2771
	1.25127	8.24531
	1.25221	8.2016
	1.25305	8.19365
	1.25395	8.21749
	1.25482	8.23736
	1.25569	8.26517
	1.25661	8.32876
	1.25742	8.41617
	1.25832	8.49565
	1.25918	8.52744
	1.26005	8.51949
	1.26097	8.49962
	1.2618	8.49565
	1.26274	8.49565
	1.26357	8.51949
	1.26449	8.55128
	1.26535	8.5632
	1.26623	8.55922
	1.26713	8.59499
	1.26794	8.65459
	1.26885	8.67844
	1.26971	8.64664
	1.2706	8.61486
	1.2715	8.62678
	1.27234	8.67049
	1.27328	8.6983
	1.27411	8.6983
	1.27501	8.70625
	1.27588	8.72215
	1.27675	8.75394
	1.27767	8.81354
	1.27848	8.86917
	1.27938	8.89699
	1.28025	8.88904
	1.28113	8.88507
	1.28204	8.90096
	1.28288	8.96056
	1.28381	9.02812
	1.28465	9.0758
	1.28554	9.09567
	1.28641	9.10759
	1.28728	9.07977
	1.28818	9.02812
	1.28901	8.9844
	1.28992	9.01222
	1.29078	9.09567
	1.29167	9.19501
	1.29258	9.27051
	1.29341	9.31025
	1.29434	9.32217
	1.29518	9.32217
	1.29606	9.31819
	1.29695	9.33011
	1.29781	9.3619
	1.29873	9.40164
	1.29954	9.43343
	1.30047	9.4374
	1.30132	9.4374
	1.30219	9.46522
	1.30309	9.51688
	1.30394	9.54072
	1.30487	9.52879
	1.30571	9.52085
	1.3066	9.55263
	1.30748	9.59238
	1.30835	9.61224
	1.30926	9.61224
	1.31006	9.63608
	1.311	9.67582
	1.31186	9.71158
	1.31272	9.75132
	1.31363	9.80695
	1.31447	9.82285
	1.3154	9.77516
	1.31624	9.74337
	1.31714	9.77516
	1.31802	9.82285
	1.31888	9.84668
	1.31979	9.87053
	1.3206	9.91026
	1.32152	9.90629
	1.32237	9.85861
	1.32324	9.83874
	1.32416	9.85861
	1.32501	9.8904
	1.32594	9.94205
	1.32679	10.0176
	1.32768	10.0891
	1.32854	10.109
	1.32942	10.0891
	1.33031	10.0652
	1.33113	10.0573
	1.33206	10.0772
	1.33291	10.0811
	1.33377	10.0652
	1.3347	10.0772
	1.33555	10.1487
	1.33647	10.2242
	1.33731	10.2599
	1.3382	10.2679
	1.33907	10.2878
	1.33995	10.3116
	1.34085	10.3434
	1.34167	10.3513
	1.34258	10.3275
	1.34344	10.3116
	1.34431	10.3513
	1.34523	10.4149
	1.34606	10.4388
	1.34701	10.4229
	1.34785	10.4149
	1.34874	10.4666
	1.34961	10.5421
	1.35048	10.5619
	1.35138	10.5222
	1.3522	10.5063
	1.35312	10.5421
	1.35398	10.6136
	1.35484	10.6891
	1.35577	10.7408
	1.35662	10.7606
	1.35752	10.7606
	1.35835	10.7606
	1.35925	10.7527
	1.36014	10.7328
	1.36101	10.709
	1.36191	10.7209
	1.36274	10.7606
	1.36365	10.7964
	1.3645	10.8163
	1.36538	10.8163
	1.36628	10.8123
	1.36713	10.8123
	1.36805	10.8163
	1.36889	10.8123
	1.36979	10.7924
	1.37067	10.7964
	1.37154	10.8242
	1.37245	10.8441
	1.37327	10.8679
	1.37418	10.9196
	1.37503	10.9832
	1.37591	11.0348
	1.37682	11.0467
	1.37767	11.0587
	1.37859	11.0785
	1.37943	11.0984
	1.38033	11.0904
	1.3812	11.0785
	1.38207	11.0785
	1.38298	11.0984
	1.3838	11.1381
	1.38472	11.1699
	1.38556	11.1739
	1.38644	11.154
	1.38736	11.1381
	1.3882	11.1381
	1.38913	11.1381
	1.38997	11.15
	1.39087	11.1937
	1.39173	11.2772
	1.39259	11.3606
	1.3935	11.3646
	1.39433	11.2971
	1.39524	11.2176
	1.39609	11.2057
	1.39697	11.2494
	1.3979	11.301
	1.39874	11.3646
	1.39966	11.4242
	1.40049	11.46
	1.40139	11.4679
	1.40226	11.4441
	1.40313	11.4361
	1.40404	11.4481
	1.40486	11.4759
	1.40577	11.5196
	1.40663	11.5911
	1.40751	11.6229
	1.40842	11.6269
	1.40925	11.6468
	1.41018	11.6706
	1.41103	11.6587
	1.41193	11.6348
	1.4128	11.6269
	1.41367	11.6468
	1.41457	11.6468
	1.41539	11.6547
	1.4163	11.6905
	1.41716	11.7501
	1.41805	11.7938
	1.41896	11.8176
	1.41979	11.8375
	1.42072	11.8653
	1.42156	11.8971
	1.42245	11.9329
	1.42332	11.9329
	1.4242	11.8891
	1.42512	11.8375
	1.42593	11.8574
	1.42684	11.917
	1.42769	11.9646
	1.42857	11.9646
	1.42948	11.9527
	1.43032	11.9408
	1.43125	11.9408
	1.43209	11.9488
	1.43299	11.9527
	1.43387	11.9646
	1.43474	11.9925
	1.43564	12.0481
	1.43647	12.0998
	1.43737	12.1077
	1.43822	12.0759
	1.43911	12.056
	1.44001	12.0759
	1.44084	12.1315
	1.44179	12.1951
	1.44263	12.2229
	1.44354	12.207
	1.4444	12.207
	1.44527	12.2547
	1.44616	12.2984
	1.44699	12.3183
	1.4479	12.2984
	1.44876	12.2666
	1.44964	12.2587
	1.45055	12.2984
	1.45138	12.3541
	1.45231	12.3938
	1.45315	12.3819
	1.45405	12.3223
	1.45492	12.2706
	1.4558	12.2587
	1.4567	12.3223
	1.45752	12.4017
	1.45844	12.4375
	1.45928	12.4176
	1.46017	12.3858
	1.46108	12.3858
	1.46192	12.4137
	1.46284	12.4494
	1.46368	12.5011
	1.46457	12.5488
	1.46546	12.5329
	1.46632	12.509
	1.46724	12.5408
	1.46805	12.6362
	1.46896	12.7077
	1.46983	12.7196
	1.47071	12.7077
	1.47162	12.6918
	1.47245	12.6918
	1.47337	12.7077
	1.47421	12.7077
	1.47511	12.6799
	1.47599	12.6481
	1.47686	12.6441
	1.47776	12.6759
	1.47858	12.7276
	1.4795	12.7514
	1.48036	12.7633
	1.48123	12.7951
	1.48214	12.8269
	1.48298	12.815
	1.48391	12.7753
	1.48476	12.7633
	1.48564	12.7753
	1.48652	12.8031
	1.48739	12.8468
	1.4883	12.9183
	1.48911	12.97
	1.49003	12.9422
	1.4909	12.8786
	1.49177	12.8666
	1.49267	12.9422
	1.49351	13.0375
	1.49444	13.0574
	1.49527	12.9938
	1.49618	12.9382
	1.49706	12.9382
	1.49793	12.9859
	1.49882	13.0812
	1.49964	13.1528
	1.50055	13.1329
	1.50142	13.0653
	1.50229	13.0177
	1.50321	13.0018
	1.50404	13.0018
	1.50498	13.0375
	1.50583	13.109
	1.50673	13.1607
	1.50758	13.1845
	1.50845	13.2044
	1.50935	13.2163
	1.51017	13.2044
	1.51109	13.1408
	1.51195	13.0812
	1.51282	13.0971
	1.51374	13.1806
	1.51458	13.2561
	1.51551	13.2879
	1.51635	13.2918
	1.51725	13.3117
	1.51811	13.3514
	1.51898	13.3832
	1.51989	13.3753
	1.52071	13.3435
	1.52162	13.3435
	1.52248	13.3912
	1.52335	13.4349
	1.52427	13.4587
	1.52511	13.4667
	1.52605	13.4786
	1.52688	13.5104
	1.52778	13.57
	1.52865	13.6058
	1.52952	13.5819
	1.53042	13.5183
	1.53124	13.4865
	1.53216	13.4905
	1.53301	13.5382
	1.5339	13.5819
	1.53479	13.6137
	1.53563	13.6177
	1.53655	13.6177
	1.53741	13.6256
	1.53831	13.6336
	1.53919	13.6455
	1.54005	13.6813
	1.54096	13.7409
	1.54178	13.7726
	1.5427	13.7409
	1.54356	13.6971
	1.54443	13.7091
	1.54533	13.7647
	1.54617	13.8164
	1.54709	13.8124
	1.54794	13.7965
	1.54884	13.8164
	1.54972	13.8442
	1.55059	13.8561
	1.55149	13.8601
	1.55232	13.876
	1.55323	13.8879
	1.55407	13.8998
	1.55496	13.8879
	1.55587	13.8561
	1.55671	13.8561
	1.55763	13.8919
	1.55846	13.9316
	1.55936	13.9316
	1.56024	13.9197
	1.56111	13.9117
	1.56203	13.9316
	1.56284	13.9952
	1.56376	14.0905
	1.5646	14.1541
	1.56548	14.1303
	1.5664	14.0587
	1.56724	14.023
	1.56817	14.0389
	1.56901	14.0786
	1.56992	14.0786
	1.57077	14.0707
	1.57164	14.0905
	1.57255	14.1223
	1.57336	14.1104
	1.57428	14.0548
	1.57514	14.0071
	1.57603	14.027
	1.57694	14.0866
	1.57777	14.1541
	1.57871	14.1938
	1.57954	14.1938
	1.58044	14.1859
	1.58131	14.1859
	1.58217	14.1938
	1.58308	14.1938
	1.5839	14.1859
	1.58481	14.17
	1.58568	14.1541
	1.58657	14.17
	1.58747	14.2177
	1.5883	14.3011
	1.58922	14.3806
	1.59007	14.4124
	1.59098	14.3846
	1.59184	14.3488
	1.59272	14.329
	1.59361	14.3607
	1.59443	14.4283
	1.59534	14.4879
	1.5962	14.468
	1.5971	14.4243
	1.59799	14.4124
	1.59884	14.4283
	1.59976	14.4601
	1.60059	14.476
	1.60149	14.4601
	1.60236	14.4561
	1.60325	14.4879
	1.60415	14.5435
	1.60497	14.5833
	1.60588	14.5714
	1.60673	14.5515
	1.60761	14.5435
	1.60852	14.5316
	1.60935	14.4879
	1.61029	14.48
	1.61113	14.5237
	1.61203	14.5753
	1.61291	14.5952
	1.61378	14.5952
	1.61468	14.6349
	1.61549	14.7104
	1.61641	14.774
	1.61726	14.8018
	1.61814	14.774
	1.61904	14.7382
	1.61989	14.7025
	1.62083	14.7104
	1.62167	14.7224
	1.62257	14.7382
	1.62344	14.774
	1.6243	14.8137
	1.6252	14.8257
	1.62603	14.8018
	1.62694	14.7502
	1.6278	14.7224
	1.62868	14.7541
	1.62958	14.8137
	1.63042	14.8575
	1.63135	14.8495
	1.6322	14.8058
	1.6331	14.774
	1.63397	14.8058
	1.63484	14.8892
	1.63574	14.9488
	1.63655	14.9647
	1.63747	14.9528
	1.63834	14.9488
	1.63922	14.9647
	1.64012	15.0164
	1.64098	15.0442
	1.64188	15.0442
	1.64272	15.0164
	1.64362	14.9925
	1.6445	14.9608
	1.64537	14.9131
	1.64627	14.9012
	1.64709	14.9131
	1.64801	14.929
	1.64887	14.9329
	1.64976	14.9647
	1.65065	15.0244
	1.65149	15.076
	1.65242	15.0919
	1.65325	15.0879
	1.65416	15.076
	1.65503	15.0561
	1.6559	15.0442
	1.6568	15.0681
	1.65763	15.0998
	1.65855	15.1237
	1.6594	15.1634
	1.66027	15.223
	1.66118	15.2707
	1.66203	15.2866
	1.66295	15.2389
	1.66379	15.1833
	1.66469	15.1634
	1.66555	15.2032
	1.66643	15.2548
	1.66734	15.2707
	1.66815	15.2389
	1.66908	15.2032
	1.66993	15.2151
	1.67081	15.2707
	1.67171	15.3343
	1.67255	15.3422
	1.67348	15.2787
	1.67432	15.223
	1.67523	15.2469
	1.67611	15.3422
	1.67697	15.4018
	1.67786	15.3701
	1.67868	15.3303
	1.6796	15.3184
	1.68046	15.3422
	1.68134	15.4058
	1.68225	15.4694
	1.68308	15.4773
	1.68402	15.4376
	1.68487	15.4018
	1.68577	15.4018
	1.68662	15.4376
	1.6875	15.4813
	1.6884	15.5012
	1.68922	15.4893
	1.69014	15.4694
	1.691	15.4694
	1.69187	15.4893
	1.69279	15.5211
	1.69364	15.5727
	1.69455	15.6124
	1.69539	15.6124
	1.69629	15.5846
	1.69716	15.5608
	1.69803	15.5608
	1.69893	15.5846
	1.69976	15.6045
	1.70067	15.6124
	1.70151	15.6363
	1.7024	15.688
	1.70332	15.7078
	1.70416	15.676
	1.70508	15.6601
	1.70592	15.7078
	1.70682	15.7913
	1.70768	15.835
	1.70854	15.827
	1.70947	15.7634
	1.71029	15.7078
	1.7112	15.7396
	1.71205	15.8667
	1.71293	15.9701
	1.71384	15.9701
	1.71467	15.8707
	1.7156	15.7515
	1.71645	15.688
	1.71735	15.7078
	1.71823	15.7714
	1.71909	15.827
	1.72	15.8548
	1.72082	15.8469
	1.72174	15.827
	1.72258	15.8389
	1.72346	15.8866
	1.72437	15.9224
	1.72521	15.9303
	1.72614	15.9184
	1.72699	15.9184
	1.72788	15.9343
	1.72875	15.9741
	1.72962	15.986
	1.73054	15.9701
	1.73135	15.9343
	1.73227	15.9184
	1.73312	15.9025
	1.734	15.8866
	1.73491	15.8787
	1.73574	15.9025
	1.73668	15.9502
	1.73752	15.982
	1.73841	15.9701
	1.73929	15.9542
	1.74017	15.9621
	1.74106	16.0019
	1.74188	16.0654
	1.74279	16.0972
	1.74365	16.0774
	1.74452	16.0376
	1.74544	16.0337
	1.74629	16.0575
	1.74722	16.129
	1.74806	16.2045
	1.74895	16.2284
	1.7498	16.1807
	1.75068	16.1131
	1.75159	16.1091
	1.75242	16.1449
	1.75332	16.1727
	1.75419	16.1529
	1.75508	16.1449
	1.75598	16.1926
	1.75683	16.28
	1.75775	16.3317
	1.75858	16.3436
	1.75948	16.3396
	1.76034	16.3078
	1.76122	16.2443
	1.76212	16.1926
	1.76295	16.2045
	1.76386	16.2601
	1.76473	16.3078
	1.7656	16.3197
	1.7665	16.3595
	1.76733	16.4151
	1.76827	16.439
	1.76912	16.4032
	1.77001	16.3317
	1.77087	16.3118
	1.77175	16.3396
	1.77266	16.3754
	1.77347	16.4072
	1.77439	16.439
	1.77526	16.4549
	1.77613	16.439
	1.77703	16.4549
	1.77786	16.4906
	1.7788	16.5105
	1.77964	16.4588
	1.78053	16.3953
	1.78142	16.3714
	1.78229	16.3913
	1.78318	16.4549
	1.784	16.5304
	1.78492	16.5701
	1.78578	16.5621
	1.78664	16.5423
	1.78757	16.5502
	1.7884	16.5701
	1.78934	16.582
	1.79017	16.586
	1.79108	16.6019
	1.79195	16.6059
	1.79282	16.6138
	1.79373	16.6337
	1.79454	16.6655
	1.79544	16.6655
	1.79631	16.6257
	1.79719	16.5701
	1.79809	16.5621
	1.79894	16.6178
	1.79988	16.6972
	1.80072	16.741
	1.80161	16.7847
	1.80247	16.8284
	1.80334	16.8125
	1.80425	16.741
	1.80508	16.6814
	1.80598	16.6774
	1.80684	16.6893
	1.80771	16.7012
	1.80862	16.7092
	1.80947	16.729
	1.8104	16.7449
	1.81124	16.7727
	1.81214	16.7926
	1.81301	16.8244
	1.81388	16.8482
	1.81478	16.8482
	1.8156	16.7966
	1.81652	16.733
	1.81738	16.7131
	1.81825	16.7648
	1.81916	16.8244
	1.82	16.8482
	1.82094	16.8443
	1.82176	16.8482
	1.82266	16.8761
	1.82355	16.8761
	1.82441	16.8244
	1.82532	16.7807
	1.82615	16.8045
	1.82706	16.88
	1.82791	16.9317
	1.82879	16.9516
	1.82969	16.9516
	1.83052	16.9595
	1.83146	16.9635
	1.83229	16.9436
	1.8332	16.9078
	1.83407	16.9118
	1.83495	16.9436
	1.83585	16.9516
	1.83667	16.9516
	1.83758	16.9754
	1.83843	17.0151
	1.83931	17.035
	1.84023	17.0469
	1.84107	17.0588
	1.84199	17.0708
	1.84283	17.0787
	1.84373	17.0668
	1.8446	17.0469
	1.84547	17.0469
	1.84638	17.0668
	1.8472	17.0906
	1.84812	17.1224
	1.84897	17.1304
	1.84985	17.1184
	1.85075	17.0986
	1.85161	17.1105
	1.85251	17.1542
	1.85337	17.2019
	1.85427	17.2377
	1.85515	17.2694
	1.856	17.2774
	1.8569	17.2694
	1.85773	17.2377
	1.85864	17.186
	1.8595	17.1502
	1.86038	17.1542
	1.86129	17.182
	1.86214	17.2059
	1.86306	17.2337
	1.8639	17.2655
	1.8648	17.2973
	1.86566	17.329
	1.86654	17.329
	1.86744	17.3012
	1.86827	17.2655
	1.86918	17.2377
	1.87003	17.2496
	1.87091	17.3012
	1.87184	17.333
	1.87268	17.3092
	1.87359	17.2774
	1.87443	17.2774
	1.87532	17.3012
	1.8762	17.333
	1.87707	17.341
	1.87798	17.333
	1.8788	17.345
	1.87971	17.3966
	1.88056	17.4284
	1.88144	17.3926
	1.88235	17.341
	1.8832	17.345
	1.88412	17.4244
	1.88496	17.5118
	1.88585	17.5556
	1.88673	17.5397
	1.8876	17.5079
	1.88851	17.5118
	1.88933	17.5516
	1.89025	17.5834
	1.8911	17.6152
	1.89197	17.6271
	1.89288	17.6231
	1.89372	17.6032
	1.89464	17.5953
	1.89548	17.6072
	1.89639	17.6072
	1.89726	17.5953
	1.89814	17.5714
	1.89904	17.5556
	1.89986	17.5913
	1.90077	17.647
	1.90163	17.6867
	1.90249	17.6867
	1.90342	17.6589
	1.90426	17.6271
	1.90517	17.6032
	1.90603	17.6152
	1.90692	17.6668
	1.90779	17.7224
	1.90867	17.7701
	1.90958	17.786
	1.91039	17.7701
	1.91131	17.7344
	1.91216	17.7185
	1.91305	17.7304
	1.91395	17.7821
	1.91479	17.8655
	1.91571	17.945
	1.91655	17.9807
	1.91745	17.941
	1.91832	17.8814
	1.91921	17.8377
	1.9201	17.8337
	1.92092	17.8893
	1.92182	17.9291
	1.9227	17.8973
	1.92357	17.8178
	1.92449	17.7701
	1.92534	17.7821
	1.92626	17.8337
	1.92709	17.8893
	1.92798	17.9331
	1.92885	17.9331
	1.92973	17.8893
	1.93063	17.8258
	1.93144	17.8019
	1.93237	17.8377
	1.93323	17.9013
	1.93411	17.941
	1.93501	17.9728
	1.93586	18.0125
	1.93678	18.0443
	1.93762	18.0443
	1.93851	18.0046
	1.9394	17.9529
	1.94026	17.9211
	1.94117	17.9291
	1.94198	17.9807
	1.9429	18.0165
	1.94377	18.0364
	1.94464	18.0483
	1.94553	18.0681
	1.94638	18.0761
	1.94731	18.0562
	1.94816	18.0125
	1.94905	17.9728
	1.94992	17.9927
	1.9508	18.0364
	1.95169	18.0562
	1.95251	18.0284
	1.95343	17.9728
	1.95429	17.9331
	1.95517	17.945
	1.95607	18.0046
	1.95691	18.0681
	1.95784	18.088
	1.95868	18.0562
	1.95958	18.0364
	1.96047	18.088
	1.96133	18.1755
	1.96223	18.239
	1.96305	18.2589
	1.96396	18.2271
	1.96482	18.1556
	1.9657	18.092
	1.96661	18.0602
	1.96745	18.0602
	1.96836	18.092
	1.96921	18.1119
	1.97012	18.1119
	1.971	18.1119
	1.97186	18.1437
	1.97276	18.1913
	1.97358	18.2072
	1.97449	18.1715
	1.97536	18.1119
	1.97622	18.1119
	1.97714	18.1715
	1.97798	18.247
	1.97891	18.2907
	1.97976	18.2986
	1.98066	18.2867
	1.98152	18.2708
	1.98239	18.2708
	1.98329	18.2788
	1.98412	18.2708
	1.98503	18.2589
	1.98588	18.2708
	1.98675	18.3105
	1.98766	18.3344
	1.9885	18.3026
	1.98944	18.247
	1.99028	18.2351
	1.99119	18.2907
	1.99204	18.3662
	1.99292	18.4258
	1.99382	18.4377
	1.99464	18.394
	1.99556	18.3304
	1.99643	18.3304
	1.99729	18.394
	1.9982	18.4655
	1.99904	18.5013
	1.99997	18.5013
	2.0008	18.4894
	2.0017	18.4894
	2.00259	18.4894
	2.00345	18.4655
	2.00436	18.4576
	2.00518	18.4894
	2.0061	18.4973
	2.00696	18.4894
	2.00783	18.4973
	2.00873	18.5291
	2.00956	18.545
	2.01049	18.541
	2.01135	18.5211
	2.01224	18.5211
	2.01312	18.5529
	2.01398	18.5967
	2.0149	18.6284
	2.01572	18.6483
	2.01662	18.6563
	2.01746	18.6364
	2.01836	18.5967
	2.01927	18.545
	2.02011	18.5211
	2.02102	18.545
	2.02187	18.5927
	2.02277	18.6046
	2.02364	18.6165
	2.02451	18.6245
	2.02542	18.5927
	2.02624	18.5529
	2.02715	18.5847
	2.02801	18.6801
	2.02889	18.7516
	2.0298	18.7437
	2.03063	18.7079
	2.03157	18.6801
	2.03241	18.7
	2.03331	18.7437
	2.03418	18.7715
	2.03504	18.7437
	2.03595	18.688
	2.03678	18.6245
	2.03769	18.5927
	2.03855	18.6046
	2.03942	18.6563
	2.04033	18.692
	2.04118	18.7198
	2.04211	18.7437
	2.04296	18.7834
	2.04384	18.8271
	2.04471	18.8549
	2.04556	18.8549
	2.04648	18.8072
	2.0473	18.7397
	2.04822	18.6801
	2.04907	18.6801
	2.04997	18.7516
	2.05087	18.8271
	2.05171	18.9106
	2.05263	18.9861
	2.05347	19.0059
	2.05438	18.9662
	2.05524	18.9225
	2.05612	18.9225
	2.05701	18.9503
	2.05783	18.9662
	2.05874	18.9344
	2.05961	18.8549
	2.06049	18.7715
	2.0614	18.7556
	2.06224	18.8271
	2.06316	18.9225
	2.064	18.9622
	2.0649	18.9344
	2.06577	18.9026
	2.06665	18.9106
	2.06756	18.9503
	2.06838	19.002
	2.06929	19.0496
	2.07014	19.0775
	2.07102	19.0655
	2.07192	19.0377
	2.07276	19.0059
	2.0737	18.9543
	2.07454	18.9185
	2.07544	18.9424
	2.0763	19.0258
	2.07719	19.1013
	2.07809	19.1092
	2.07891	19.0814
	2.07981	19.0655
	2.08067	19.0695
	2.08155	19.0775
	2.08246	19.0576
	2.08329	19.0338
	2.08423	19.0258
	2.08508	19.0496
	2.08597	19.0973
	2.08684	19.1331
	2.0877	19.145
	2.08861	19.141
	2.08943	19.153
	2.09035	19.1609
	2.0912	19.153
	2.09209	19.141
	2.09298	19.1331
	2.09381	19.1609
	2.09475	19.2046
	2.0956	19.2245
	2.09651	19.2245
	2.09737	19.2483
	2.09824	19.3079
	2.09914	19.3516
	2.09995	19.3437
	2.10087	19.2761
	2.10174	19.1967
	2.10261	19.1808
	2.10353	19.2165
	2.10436	19.2602
	2.1053	19.2761
	2.10613	19.2801
	2.10702	19.3
	2.10789	19.3119
	2.10877	19.292
	2.10968	19.2563
	2.11049	19.2563
	2.11141	19.2761
	2.11228	19.2881
	2.11315	19.3079
	2.11406	19.3198
	2.11491	19.3238
	2.11582	19.3397
	2.11666	19.3715
	2.11756	19.3914
	2.11844	19.3834
	2.1193	19.3715
	2.12021	19.3636
	2.12103	19.3556
	2.12195	19.3238
	2.12281	19.3079
	2.12368	19.3437
	2.12459	19.4073
	2.12543	19.455
	2.12636	19.455
	2.1272	19.4232
	2.1281	19.3914
	2.12896	19.3715
	2.12983	19.3715
	2.13074	19.3954
	2.13157	19.4152
	2.13248	19.3914
	2.13333	19.3755
	2.1342	19.4073
	2.13512	19.447
	2.13595	19.4391
	2.13688	19.4033
	2.13772	19.3556
	2.13863	19.3397
	2.13949	19.3834
	2.14037	19.4708
	2.14127	19.5305
	2.14208	19.5185
	2.143	19.4788
	2.14386	19.4589
	2.14473	19.455
	2.14564	19.4669
	2.14649	19.4867
	2.14741	19.5026
	2.14826	19.5344
	2.14916	19.5662
	2.15003	19.5742
	2.1509	19.5821
	2.1518	19.5821
	2.15262	19.5503
	2.15354	19.4907
	2.1544	19.4589
	2.15526	19.4907
	2.15619	19.5424
	2.15704	19.5622
	2.15796	19.5622
	2.15879	19.5742
	2.15969	19.6258
	2.16056	19.6815
	2.16143	19.6974
	2.16233	19.6497
	2.16316	19.6139
	2.16407	19.6059
	2.16492	19.6258
	2.16579	19.6576
	2.16671	19.6695
	2.16756	19.6457
	2.16848	19.6258
	2.16933	19.6457
	2.17023	19.6815
	2.17109	19.6894
	2.17196	19.6656
	2.17287	19.6457
	2.1737	19.6457
	2.17461	19.6656
	2.17546	19.6815
	2.17634	19.7093
	2.17724	19.7609
	2.17808	19.8166
	2.179	19.8245
	2.17984	19.7728
	2.18075	19.7411
	2.18162	19.753
	2.1825	19.7649
	2.18341	19.7609
	2.18423	19.7728
	2.18514	19.8046
	2.18599	19.8563
	2.18687	19.9079
	2.18778	19.9119
	2.18862	19.8762
	2.18954	19.8245
	2.19038	19.7927
	2.19128	19.7967
	2.19217	19.8483
	2.19303	19.8921
	2.19393	19.8921
	2.19475	19.8563
	2.19567	19.8285
	2.19651	19.8483
	2.19739	19.8682
	2.19831	19.8563
	2.19915	19.8444
	2.20007	19.8603
	2.20092	19.8921
	2.20181	19.9239
	2.20269	19.9397
	2.20355	19.9397
	2.20447	19.9397
	2.20529	19.9636
	2.2062	20.0073
	2.20705	20.0272
	2.20793	19.9914
	2.20884	19.9119
	2.20968	19.8801
	2.21061	19.9119
	2.21145	19.9755
	2.21236	20.0152
	2.21321	20.0073
	2.21408	19.9954
	2.21499	19.9914
	2.21582	19.9636
	2.21672	19.9318
	2.2176	19.9517
	2.21847	20.0033
	2.21938	20.0589
	2.22021	20.1185
	2.22115	20.1623
	2.22199	20.1543
	2.22287	20.1345
	2.22375	20.1185
	2.22463	20.0907
	2.22553	20.055
	2.22635	20.047
	2.22726	20.0709
	2.22813	20.0868
	2.229	20.0987
	2.22992	20.1424
	2.23075	20.202
	2.23167	20.2338
	2.23251	20.2179
	2.23341	20.1821
	2.23427	20.1345
	2.23516	20.0907
	2.23606	20.0589
	2.23687	20.0589
	2.23778	20.0907
	2.23865	20.1027
	2.23953	20.0907
	2.24044	20.0907
	2.24128	20.1345
	2.24221	20.1941
	2.24304	20.2139
	2.24393	20.202
	2.24481	20.1543
	2.24569	20.1225
	2.2466	20.1345
	2.24741	20.206
	2.24832	20.2696
	2.24917	20.2696
	2.25005	20.2338
	2.25096	20.206
	2.2518	20.1861
	2.25274	20.1543
	2.25358	20.1503
	2.25448	20.1821
	2.25535	20.2338
	2.25621	20.2576
	2.25712	20.2497
	2.25794	20.2497
	2.25885	20.2457
	2.25972	20.2378
	2.26059	20.2338
	2.2615	20.2457
	2.26234	20.2894
	2.26328	20.3411
	2.26412	20.3729
	2.26501	20.4166
	2.26588	20.4802
	2.26675	20.4921
	2.26765	20.4285
	2.26848	20.3451
	2.26939	20.3133
	2.27024	20.3331
	2.27113	20.3768
	2.27202	20.4047
	2.27287	20.4126
	2.2738	20.4166
	2.27465	20.4484
	2.27554	20.4762
	2.27642	20.4921
	2.27728	20.5
	2.27819	20.4881
	2.279	20.4603
	2.27992	20.4285
	2.28079	20.4126
	2.28166	20.4245
	2.28256	20.4563
	2.28341	20.5
	2.28433	20.5318
	2.28517	20.5517
	2.28606	20.5437
	2.28694	20.5
	2.28782	20.4603
	2.28872	20.4603
	2.28954	20.5
	2.29046	20.5
	2.29132	20.4603
	2.29219	20.4484
	2.29311	20.4563
	2.29393	20.4484
	2.29487	20.4444
	2.2957	20.4603
	2.2966	20.4802
	2.29747	20.4682
	2.29834	20.4762
	2.29926	20.5398
	2.30008	20.6272
	2.30099	20.6788
	2.30184	20.6709
	2.30272	20.6351
	2.30363	20.6033
	2.30446	20.5755
	2.3054	20.5636
	2.30623	20.5835
	2.30712	20.6153
	2.308	20.6351
	2.30887	20.6232
	2.30978	20.5874
	2.3106	20.5557
	2.31152	20.5517
	2.31237	20.5835
	2.31325	20.6232
	2.31416	20.6351
	2.31499	20.6351
	2.31593	20.6351
	2.31677	20.6391
	2.31767	20.6351
	2.31854	20.6471
	2.3194	20.6788
	2.32031	20.7305
	2.32113	20.7623
	2.32205	20.7345
	2.32291	20.6908
	2.32378	20.6669
	2.32469	20.6709
	2.32555	20.6788
	2.32647	20.6987
	2.32731	20.7345
	2.32819	20.7861
	2.32906	20.8259
	2.32993	20.8497
	2.33084	20.8656
	2.33167	20.8497
	2.33258	20.806
	2.33343	20.7623
	2.33431	20.7504
	2.33524	20.7623
	2.33607	20.7822
	2.33698	20.7861
	2.33782	20.7861
	2.33872	20.7623
	2.33961	20.7225
	2.34047	20.7106
	2.34138	20.7225
	2.3422	20.7543
	2.3431	20.802
	2.34396	20.8457
	2.34485	20.8576
	2.34577	20.8259
	2.3466	20.7941
	2.34752	20.7941
	2.34837	20.8179
	2.34927	20.8378
	2.35013	20.8338
	2.35099	20.8139
	2.35191	20.802
	2.35273	20.8378
	2.35365	20.9014
	2.3545	20.961
	2.35538	20.9451
	2.35627	20.8815
	2.35712	20.8179
	2.35804	20.7861
	2.35889	20.7861
	2.35979	20.806
	2.36067	20.8497
	2.36154	20.9133
	2.36245	20.9848
	2.36326	21.0246
	2.36417	21.0246
	2.36502	20.9967
	2.3659	20.9848
	2.36683	20.9967
	2.36766	21.0285
	2.36859	21.0444
	2.36942	21.0285
	2.37033	21.0126
	2.3712	21.0166
	2.37208	21.0444
	2.37297	21.0881
	2.37379	21.1318
	2.3747	21.1557
	2.37556	21.1517
	2.37644	21.1199
	2.37736	21.0881
	2.3782	21.0881
	2.37911	21.0921
	2.37996	21.0762
	2.38085	21.0166
	2.38173	20.9451
	2.38261	20.9332
	2.3835	20.9928
	2.38433	21.0881
	2.38523	21.1557
	2.38609	21.1239
	2.38697	21.0285
	2.3879	20.9769
	2.38874	21.0285
	2.38965	21.1199
	2.39049	21.1756
	2.39138	21.1756
	2.39225	21.1517
	2.39313	21.112
	2.39404	21.0682
	2.39486	21.0484
	2.39577	21.0682
	2.39663	21.108
	2.39752	21.1318
	2.39842	21.1239
	2.39926	21.1318
	2.40018	21.1438
	2.40102	21.1398
	2.40192	21.1
	2.40279	21.0484
	2.40367	21.0126
	2.40456	21.0166
	2.40538	21.0762
	2.40631	21.1438
	2.40716	21.1875
	2.40804	21.2153
	2.40895	21.2471
	2.40978	21.2709
	2.41071	21.255
	2.41155	21.2034
	2.41245	21.1716
	2.41332	21.1716
	2.41419	21.2034
	2.41509	21.255
	2.4159	21.2908
	2.41682	21.2987
	2.41769	21.2868
	2.41858	21.2908
	2.41948	21.3305
	2.42032	21.3941
	2.42124	21.4179
	2.42208	21.3822
	2.42298	21.3106
	2.42386	21.2709
	2.42474	21.2908
	2.42564	21.3544
	2.42645	21.4179
	2.42736	21.4179
	2.42822	21.3544
	2.42909	21.2987
	2.43	21.2868
	2.43086	21.3106
	2.43178	21.3186
	2.43262	21.3186
	2.43352	21.3186
	2.4344	21.3106
	2.43526	21.3226
	2.43616	21.3862
	2.43697	21.4656
	2.43789	21.4775
	2.43876	21.414
	2.43963	21.3504
	2.44054	21.3623
	2.44138	21.4338
	2.44231	21.4656
	2.44315	21.4458
	2.44405	21.4338
	2.44491	21.4458
	2.44579	21.4497
	2.4467	21.4458
	2.44752	21.4259
	2.44843	21.406
	2.44928	21.3862
	2.45015	21.3822
	2.45107	21.3941
	2.45192	21.406
	2.45284	21.414
	2.45369	21.414
	2.45458	21.4378
	2.45546	21.4895
	2.45633	21.5411
	2.45722	21.553
	2.45804	21.5292
	2.45897	21.4815
	2.45983	21.4775
	2.4607	21.5411
	2.46161	21.6365
	2.46244	21.6921
	2.46337	21.6802
	2.4642	21.5968
	2.46509	21.5133
	2.46599	21.4815
	2.46686	21.5133
	2.46775	21.565
	2.46858	21.5968
	2.4695	21.5968
	2.47036	21.5968
	2.47123	21.6246
	2.47214	21.6484
	2.47298	21.6285
	2.47389	21.5928
	2.47474	21.5928
	2.47565	21.5968
	2.47651	21.6047
	2.47739	21.6285
	2.4783	21.6881
	2.47912	21.7438
	2.48003	21.7557
	2.48088	21.7319
	2.48176	21.6683
	2.48267	21.6126
	2.48352	21.5968
	2.48443	21.6484
	2.48527	21.7001
	2.48616	21.6683
	2.48704	21.5848
	2.48791	21.5411
	2.48882	21.565
	2.48965	21.6444
	2.49055	21.7199
	2.49141	21.7835
	2.49229	21.8074
	2.4932	21.7875
	2.49404	21.7716
	2.49498	21.7636
	2.49582	21.7517
	2.49672	21.7398
	2.49758	21.7319
	2.49845	21.7398
	2.49935	21.7438
	2.50017	21.7438
	2.50109	21.7199
	2.50196	21.6881
	2.50282	21.6762
	2.50373	21.7001
	2.50458	21.7716
	2.5055	21.8233
	2.50636	21.8272
	2.50723	21.8391
	2.50811	21.8789
	2.50897	21.8908
	2.50989	21.859
	2.51071	21.8074
	2.51162	21.7716
	2.51247	21.7517
	2.51336	21.7636
	2.51427	21.7875
	2.51511	21.8391
	2.51602	21.8789
	2.51686	21.8908
	2.51777	21.855
	2.51864	21.7954
	2.51951	21.7835
	2.52042	21.8233
	2.52123	21.8352
	2.52214	21.7835
	2.523	21.7398
	2.52389	21.7756
	2.52481	21.8471
	2.52564	21.9027
	2.52655	21.9305
	2.52741	21.9345
	2.5283	21.9027
	2.52917	21.855
	2.53004	21.8272
	2.53095	21.8352
	2.53177	21.855
	2.53269	21.8789
	2.53354	21.9027
	2.53442	21.9107
	2.53532	21.8987
	2.53616	21.8789
	2.53709	21.859
	2.53795	21.859
	2.53883	21.8908
	2.53971	21.9345
	2.54057	21.9862
	2.5415	22.0339
	2.54231	22.0458
	2.54321	22.018
	2.54407	21.9862
	2.54494	21.9663
	2.54586	21.9425
	2.54669	21.9305
	2.54762	21.9305
	2.54848	21.9425
	2.54938	21.9743
	2.55024	21.9981
	2.55111	22.0259
	2.55201	22.0259
	2.55284	22.014
	2.55375	22.006
	2.5546	22.006
	2.55548	22.0458
	2.5564	22.0815
	2.55722	22.0974
	2.55816	22.0815
	2.559	22.0895
	2.55991	22.1014
	2.56076	22.1133
	2.56164	22.1133
	2.56255	22.1411
	2.56336	22.1729
	2.56426	22.165
	2.56514	22.1014
	2.56602	22.0458
	2.56693	22.0696
	2.56777	22.1531
	2.56869	22.2166
	2.56954	22.2127
	2.57042	22.1531
	2.5713	22.0974
	2.57216	22.0696
	2.57308	22.1133
	2.57389	22.161
	2.57481	22.1292
	2.57568	22.0776
	2.57655	22.1014
	2.57746	22.1729
	2.5783	22.2166
	2.57922	22.2246
	2.58006	22.2246
	2.58095	22.2127
	2.58184	22.1769
	2.58271	22.1531
	2.58361	22.1849
	2.58443	22.2365
	2.58535	22.2445
	2.58622	22.2127
	2.58709	22.2166
	2.58797	22.2603
	2.58882	22.2802
	2.58976	22.2445
	2.59061	22.2127
	2.59149	22.2286
	2.59236	22.2921
	2.59323	22.32
	2.59414	22.3001
	2.59496	22.2762
	2.59589	22.2484
	2.59674	22.2564
	2.59762	22.312
	2.59851	22.3637
	2.59935	22.3239
	2.60029	22.2365
	2.60114	22.1968
	2.60203	22.2484
	2.60291	22.3239
	2.60378	22.3637
	2.60467	22.3716
	2.60549	22.3756
	2.6064	22.3756
	2.60726	22.3835
	2.60814	22.4034
	2.60905	22.4034
	2.60989	22.3756
	2.61082	22.3557
	2.61168	22.3835
	2.61256	22.4233
	2.61343	22.4471
	2.6143	22.467
	2.6152	22.4789
	2.61602	22.5186
	2.61694	22.5504
	2.6178	22.5504
	2.61867	22.5107
	2.61958	22.4868
	2.62043	22.467
	2.62136	22.455
	2.6222	22.455
	2.62308	22.467
	2.62395	22.459
	2.62483	22.4471
	2.62574	22.4392
	2.62656	22.4471
	2.62747	22.459
	2.62832	22.459
	2.6292	22.459
	2.63011	22.459
	2.63096	22.455
	2.63189	22.459
	2.63272	22.4868
	2.63362	22.5027
	2.63449	22.5107
	2.63536	22.5107
	2.63626	22.4868
	2.63709	22.4392
	2.63802	22.4233
	2.63888	22.4709
	2.63974	22.5623
	2.64063	22.5941
	2.64149	22.5425
	2.64241	22.4789
	2.64325	22.455
	2.64415	22.4471
	2.64502	22.4153
	2.64589	22.3955
	2.6468	22.4153
	2.64763	22.467
	2.64854	22.5306
	2.64939	22.6061
	2.65026	22.6696
	2.65117	22.6974
	2.65202	22.6657
	2.65294	22.5822
	2.65379	22.5027
	2.65468	22.4868
	2.65556	22.5345
	2.65643	22.6061
	2.65733	22.6458
	2.65816	22.6577
	2.65907	22.6776
	2.65991	22.7014
	2.6608	22.6895
	2.66171	22.6339
	2.66256	22.5862
	2.66347	22.5941
	2.66432	22.6458
	2.66521	22.6974
	2.66608	22.7014
	2.66695	22.6657
	2.66786	22.6259
	2.66869	22.618
	2.6696	22.6577
	2.67044	22.6816
	2.67132	22.6577
	2.67224	22.6061
	2.67308	22.5941
	2.67402	22.6259
	2.67485	22.6696
	2.67576	22.7094
	2.67662	22.7531
	2.67749	22.7928
	2.67839	22.765
	2.67921	22.6696
	2.68013	22.5623
	2.68098	22.5226
	2.68186	22.5743
	2.68279	22.6458
	2.68363	22.6696
	2.68454	22.6657
	2.68538	22.6776
	2.68628	22.7014
	2.68714	22.7292
	2.68802	22.7213
	2.68893	22.6816
	2.68975	22.6458
	2.69067	22.6696
	2.69152	22.7332
	2.6924	22.765
	2.69331	22.7451
	2.69416	22.7292
	2.69506	22.7292
	2.69591	22.7332
	2.69681	22.7133
	2.69768	22.6816
	2.69857	22.6696
	2.69946	22.7014
	2.70028	22.7451
	2.70118	22.7531
	2.70204	22.7292
	2.70294	22.7094
	2.70384	22.7292
	2.70468	22.7968
	2.70561	22.8922
	2.70645	22.9398
	2.70735	22.908
	2.7082	22.8604
	2.7091	22.8286
	2.71	22.8365
	2.71082	22.8763
	2.71172	22.9319
	2.71258	22.9438
	2.71344	22.912
	2.71437	22.8882
	2.71521	22.8683
	2.71613	22.8167
	2.71698	22.7769
	2.71788	22.7928
	2.71875	22.8484
	2.71962	22.8922
	2.72054	22.924
	2.72135	22.9557
	2.72225	22.9836
	2.7231	22.9836
	2.72399	22.9875
	2.72489	23.0153
	2.72572	23.0471
	2.72667	23.0233
	2.72751	22.9438
	2.72841	22.8882
	2.72928	22.9001
	2.73015	22.9398
	2.73106	22.9518
	2.73187	22.9398
	2.73279	22.9398
	2.73364	22.9557
	2.73453	22.9557
	2.73543	22.92
	2.73627	22.9001
	2.7372	22.9319
	2.73804	22.9875
	2.73894	23.0153
	2.7398	23.0074
	2.74069	22.9875
	2.74158	22.9637
	2.7424	22.9438
	2.74331	22.924
	2.74417	22.924
	2.74506	22.9518
	2.74597	22.9836
	2.74681	22.9955
	2.74773	23.0074
	2.74857	23.0392
	2.74945	23.067
	2.75035	23.0551
	2.75121	23.0034
	2.75213	22.9716
	2.75294	22.9836
[truncated: 5,134 more rows]

## Sheet: Fig.2c
	10℃			40℃
	Time (s)	Proportion of CA (%)		Time (s)	Proportion of CA (%)
	0	0		0	0
	0.2	40.11		0.2	0
	0.4	81.42		0.4	0.19
	0.6	88.65		0.6	0.72
	0.8	90.53		0.8	1.73
	1	91.39		1	2.15
	1.2	91.79		1.2	5.77
	1.4	91.97		1.4	8.54
	1.6	92.54		1.6	16.12
	1.8	92.77		1.8	20.59
	2	93.07		2	25.08
	10	93.83		10	73.72
	20	94.07		20	85.2
	30	94.1		30	86.14
	40	94.17		40	86.85
				--	--
				--	--
				--	--

## Sheet: Fig.2f
	Cycles	Mean Integrated Optical Density
10℃	0.5	107.991
40℃	1	21.472
10℃	1.5	106.274
40℃	2	23.038
10℃	2.5	111.859
40℃	3	20.53
10℃	3.5	106.31
40℃	4	21.973
10℃	4.5	113.2
40℃	5	16.772
10℃	5.5	110.065
40℃	6	17.486
10℃	6.5	109.087
40℃	7	17.013
10℃	7.5	102.488
40℃	8	15.929
10℃	8.5	108.595
40℃	9	14.121
10℃	9.5	100.083
40℃	10	17.418

## Sheet: Fig.2i
	10℃			40℃
	Time (s)	Diffusion area x103 μm2		Time (s)	Diffusion area x103 μm2
	0	517.585		0	744.711
	5	553.896		5	865.462
	10	577.889		10	946.399
	20	624.596		20	984.704
	30	635.85		30	1023.77

## Sheet: Fig.3a
	Temperature(℃)	Adhesion strength(kPa)								Mean	SD
	10	19.6306	21.2781	20.3355	21.4283	18.7755	20.4031	21.8932		20.5349	1.09285
	20	19.4701	19.7164	22.5536	22.529	22.072	19.3882			20.9549	1.57953
	30	10.1177	9.80854	11.5077	10.3879	10.6955	10.8083	9.65834		10.4263	0.63977
	40	1.56323	1.53383	1.59661	1.17461	1.15871	2.12193	1.79291		1.56312	0.33703
	50	0.94255	0.83526	0.75102	0.65009	0.71526				0.77883	0.11333
	60	0.36558	0.39101	0.53803	0.62545					0.48002	0.1232
	70	0.23365	0.22014	0.25034	0.45061					0.28869	0.10865
	80	0.37193	0.34253	0.23127	0.37034	0.35524				0.33426	0.05882

## Sheet: Fig.3b
Temperature(℃)	Contact time (s)	Adhesion strength(kPa)								Mean	SD
10	0	15.3367	17.6899	17.7765	16.489					16.823	1.152
60	0	0.32345	0.2559	0.37829	0.29008	0.37829				0.3252	0.05403
	--	--	--	--	--	--
10	5	17.1757	19.4995	17.6136	--	--				18.0962	1.2348
60	5	0.39498	0.42041	0.32584	--	--				0.38041	0.04894
	--	--	--	--	--	--
10	10	19.6306	21.2781	20.3355	21.4283	18.7755	20.4031	21.8932		20.5349	1.09285
60	10	0.36558	0.39101	0.53803	0.62545					0.48002	0.1232

## Sheet: Fig.3c
Temperature(℃)	Preload (N)	Adhesion strength(kPa)								Mean	SD
10	0.6	16.1568	18.2803	18.3829	16.791	--				17.4028	1.10413	--	--	--	--	--	--	--	--	--	--
60	0.6	0.77407	0.73036	0.90758						0.804	0.09233			--	--	--	--	--	--	--	--
	--	--	--	--	--	--								--	--	--	--	--	--	--	--
10	0.8	17.7074	18.3614	18.278	--	--				18.1156	0.35599					--	--	--	--	--	--
60	0.8	0.40531	0.52611	0.86069	--	--				0.59737	0.23591							--	--	--	--
	--	--	--	--	--	--												--	--	--	--
10	1	19.6306	21.2781	20.3355	21.4283	18.7755	20.4031	21.8932		20.5349	1.09285									--	--
60	1	0.36558	0.39101	0.53803	0.62545					0.48002	0.1232

[truncated: 33 more sheets: Fig.3d, Fig.3e, Fig.3f, Fig.3g, Fig.3h, Fig.3i, Fig.3k, Fig.4b, Fig.4c, Fig.4e, Fig. S1a, Fig. S1b, Fig. S2, Fig. S3a, Fig. S3b, Fig. S5a, Fig. S5b, Fig. S7, Fig. S8, Fig. S9c …]
